# Supplementary material for: Impact of Living Environment on Attachment Behaviour in Domestic Cats from Private Homes and Shelters
Source: Animals (Basel). 2025 Dec 5;15(24):3521. doi: 10.3390/ani15243521 (PMC12729804; doi:10.3390/ani15243521)
Supplement: Supplementary file 1 [file animals-15-03521-s001.zip]

Archive with 3 entries (3 files):
- S1. Supplememtary Material.pdf
- S2. R Code.pdf
- S3. Datac set.xlsx
