# Supplementary material for: Impact of Living Environment on Attachment Behaviour in Domestic Cats from Private Homes and Shelters
Source: Animals (Basel). 2025 Dec 5;15(24):3521. doi: 10.3390/ani15243521 (PMC12729804; doi:10.3390/ani15243521)
Supplement: Supplementary file 1 [file animals-15-03521-s001.zip › S3. Datac set.xlsx]

## Sheet: Tabelle1
Versuch	Name_Tester	Testjahr	Name_Katze	Geschlecht_Katze	Rasse	Umfeld	Aufenthaltsgrund	Aufenthaltsdauer	Freigang	Kastrationsstatus	Mehrkatzenhaushalt	Hunde	Alter_Katze	Geschlecht Halter	Episode	Videodauer_1	Personentyp_1	Exp_n_1	Exp_t_1	Ply_n_1	Ply_t_1	Passiv_n_1	Passiv_t_1	Tuer_n_1	Tuer_t_1	Con_n_1	Con_t_1	Kontakt_pro_1	Kontakt_con_1	Kontakt_sum_1	Verz_Kont_1	Kont_t_start_1	Lau_pro_miau_1	Lau_pro_schnu_1	Lau_con_fau_1	Lau_con_knu_1	Lau_sum_1	Episode2	Videodauer_2	Personentyp_2	Exp_n_2	Exp_t_2	Ply_n_f_2	Ply_t_f_2	Ply_n_b_2	Ply_t_b_2	Passiv_n_2	Passiv_t_2	Tuer_n_2
1	1	2024	Adina	1	1	2	2	NA	1	2	1	2	9	1	1	180	1	5	118	0	0	4	48	3	23	1	1	4	7	-3	35	1	0	0	0	0	0	2	180	3	3	174	1	3	NA	NA	1	3	4
2	1	2024	Florentine	1	1	2	3	NA	1	2	1	2	25	1	1	180	1	4	132	0	0	1	6	0	0	13	77	16	4	12	16	1	0	6	0	0	6	2	180	3	3	146	1	4	NA	NA	2	17	0
3	1	2024	Harley	2	1	2	2	NA	2	2	2	2	13	1	1	180	1	2	11	0	0	0	0	3	7	3	163	26	0	26	0	30	0	8	0	0	8	2	180	3	3	12	0	0	0	0	0	0	0
4	1	2024	Karli	2	1	2	4	NA	1	2	1	2	30	1	1	180	1	5	61	0	0	0	0	0	0	5	152	28	0	28	0	30	0	8	0	0	8	2	180	3	3	13	0	0	0	0	1	3	0
5	2	2024	Hedda	1	1	2	2	NA	1	2	1	2	18	1	1	180	1	1	180	0	0	0	0	0	0	0	0	0	1	-1	180	0	0	0	0	0	0	2	180	3	1	180	0	0	0	0	0	0	0
6	1	2024	Leonardo	2	1	2	2	NA	1	2	1	2	8	1	1	180	1	2	3	2	84	0	0	0	0	3	93	8	0	8	0	6	0	6	0	0	6	2	180	3	1	1	4	66	NA	NA	1	7	0
7	2	2024	Klio	2	1	2	1	NA	1	2	1	2	102	1	1	180	1	6	147	0	0	0	0	1	9	8	71	10	0	10	5	5	0	4	0	0	4	2	180	3	4	25	0	0	0	0	0	0	0
8	2	2024	Eule	1	1	2	2	NA	1	NA	1	2	18	1	1	180	1	4	27	0	0	0	0	0	0	4	153	32	0	32	5	25	0	6	0	0	6	2	180	3	2	8	0	0	0	0	0	0	0
9	2	2024	Christo	2	1	2	3	NA	1	2	1	2	78	1	1	180	1	2	73	0	0	0	0	0	0	5	144	22	3	19	180	0	0	2	0	0	2	2	180	3	1	180	0	0	0	0	0	0	0
10	2	2024	Oggy	1	5	2	2	NA	2	2	1	2	270	1	1	180	1	5	67	0	0	0	0	0	0	4	113	2	7	-5	180	24	0	0	3	0	-3	2	180	3	4	133	0	0	0	0	4	35	0
11	2	2024	Pimki	1	1	2	2	NA	1	2	1	2	42	1	1	183	1	6	81	1	3	1	10	6	81	2	13	8	0	8	10	8	0	2	0	0	2	2	180	3	3	18	0	0	0	0	3	154	0
12	2	2024	Sando	2	1	2	2	NA	1	2	1	2	7	1	1	180	1	4	107	1	13	0	0	1	1	4	34	28	0	28	13	1	2	2	0	0	4	2	180	3	4	36	3	43	NA	NA	0	0	0
13	2	2024	Mariechen	1	1	2	3	NA	1	2	1	2	66	1	1	180	1	9	64	0	0	1	5	1	1	10	114	4	15	-11	18	4	12	12	0	0	24	2	180	3	6	59	0	0	0	0	0	0	0
14	1	2024	Pancha	1	1	2	3	NA	1	2	1	2	89	1	1	180	1	3	62	0	0	0	0	0	0	4	149	12	0	12	14	12	8	6	0	0	14	2	180	3	4	53	0	0	0	0	0	0	5
15	2	2024	Auron	2	1	2	2	NA	1	2	1	2	13	1	1	180	1	2	175	0	0	2	5	0	0	0	0	0	4	-4	180	0	0	0	0	0	0	2	180	3	3	176	0	0	0	0	2	4	0
16	3	2022	Aki	1	1	1	1	13	1	2	1	NA	16	1	1	193	1	2	55	0	0	4	71	3	36	2	8	6	1	5	9	5	0	4	0	0	4	2	198	3	3	65	0	0	NA	NA	4	103	2
17	3	2023	Anna	1	1	1	1	8	2	2	1	NA	11	1	1	183	1	6	95	0	0	0	0	4	66	6	26	12	0	12	3	7	0	2	0	0	2	2	186	3	4	75	2	72	NA	NA	2	16	1
18	3	2023	Elsa	1	1	1	1	7	2	2	1	NA	10	1	1	184	1	4	79	5	51	3	35	1	14	3	17	6	2	4	4	7	10	0	0	0	10	2	183	3	4	90	1	62	NA	NA	3	33	0
19	3	2023	Isabelle	1	1	1	1	72	2	2	1	NA	84	1	1	190	1	8	149	1	10	3	22	0	0	3	33	6	3	3	5	0	6	2	0	0	8	2	181	3	6	96	0	0	NA	NA	4	82	0
20	3	2023	Johnny	2	1	1	1	130	1	2	1	NA	132	1	1	184	1	7	139	0	0	2	36	0	0	6	96	10	0	10	17	25	0	6	0	0	6	2	184	3	7	142	0	0	NA	NA	2	41	0
21	3	2022	Kaya	1	1	1	1	25	1	2	1	NA	28	1	1	183	1	3	107	0	0	0	86	0	0	2	173	6	0	6	3	173	2	2	0	0	4	2	186	3	2	80	0	0	NA	NA	2	98	0
22	3	2023	Kaya	1	1	1	1	42	2	2	1	NA	48	1	1	220	1	4	87	0	0	3	109	0	0	5	148	4	0	4	12	75	0	0	0	0	0	2	190	3	5	138	0	0	NA	NA	2	56	0
23	3	2022	Lübke	2	4	1	1	108	1	2	2	NA	108	2	1	190	1	6	96	0	0	6	41	1	5	4	25	6	1	5	5	2	0	2	0	0	2	2	201	3	6	75	0	0	NA	NA	4	102	0
24	3	2023	Luna	1	1	1	1	18	2	2	1	NA	21	1	1	183	1	5	136	1	26	0	0	1	18	4	100	8	0	8	3	2	0	4	0	0	4	2	186	3	4	129	0	0	NA	NA	0	0	2
25	3	2023	Mara_2	1	1	1	1	24	2	2	1	NA	30	1	1	183	1	6	132	1	15	1	20	3	12	2	7	8	4	4	6	3	2	0	0	0	2	2	182	3	5	151	0	0	NA	NA	3	18	3
26	3	2023	Nara	1	1	1	1	12	2	2	1	NA	48	1	1	186	1	4	143	2	22	1	10	0	0	0	0	4	2	2	6	0	0	0	0	0	0	2	184	3	4	136	2	45	NA	NA	1	9	0
27	3	2023	Nevio	2	3	1	1	21	1	2	1	NA	24	1	1	190	1	4	70	0	0	3	120	0	0	4	43	4	6	-2	2	13	0	0	0	0	0	2	174	3	3	87	0	0	NA	NA	4	96	0
28	3	2023	Polly	1	4	1	1	48	2	2	1	NA	54	1	1	224	1	3	90	1	52	2	52	1	20	1	7	4	3	1	24	7	0	0	0	0	0	2	185	3	2	95	0	0	NA	NA	3	69	0
29	3	2023	Rosa	1	1	1	1	117	2	2	1	NA	120	1	1	190	1	4	149	1	12	1	5	5	24	0	0	4	1	3	3	0	0	0	0	0	0	2	200	3	4	140	1	45	NA	NA	2	15	3
30	3	2022	Zucker	1	1	1	1	12	2	2	2	NA	18	1	1	188	1	2	81	3	92	0	0	0	0	1	5	2	0	2	3	0	0	0	0	0	0	2	181	3	2	41	3	138	NA	NA	0	0	0
31	4	2022	01_A	1	6	1	1	72	2	2	1	2	74	1	1	183	1	5	118	0	0	0	0	1	4	6	75	14	0	14	0	14	4	2	0	0	6	2	196	3	5	118	0	0	NA	NA	3	50	0
32	4	2022	02_A	2	6	1	1	8	2	2	1	2	45	1	1	181	1	2	29	0	0	0	0	0	0	1	170	16	0	16	0	170	0	2	0	0	2	2	188	3	4	79	0	0	NA	NA	0	0	1
33	4	2021	03_A	2	6	1	1	8	2	2	1	2	45	1	1	185	1	2	36	0	0	3	118	0	0	2	52	2	0	2	13	47	0	0	0	0	0	2	178	3	4	64	0	0	NA	NA	4	113	0
34	4	2022	04_A	2	1	1	1	16	2	1	1	2	18	2	1	182	1	2	148	2	34	0	0	0	0	0	0	6	1	5	115	2	0	0	0	0	0	2	201	3	2	193	0	0	NA	NA	1	8	0
35	4	2022	05_A	2	1	1	1	23.5	2	2	1	2	27	1	1	190	1	2	34	3	142	0	0	0	0	5	24	4	6	-2	14	2	0	2	0	0	2	2	176	3	5	119	2	38	NA	NA	2	16	0
36	4	2022	06_A	1	6	1	1	148	1	2	2	1	150	1	1	183	1	3	30	2	117	1	5	1	2	6	68	4	1	3	0	3	0	2	0	0	2	2	203	3	3	50	1	67	NA	NA	1	60	0
37	4	2022	07_A	1	6	1	1	37	2	2	2	2	39	2	1	189	1	3	93	0	0	1	52	1	13	6	42	10	0	10	52	39	4	2	0	0	6	2	189	3	0	0	0	0	NA	NA	1	165	0
38	4	2022	08_A	2	6	1	1	107	2	2	1	2	108	1	1	207	1	3	196	0	0	1	6	0	0	3	11	10	0	10	3	2	2	0	0	0	2	2	210	3	3	185	0	0	NA	NA	1	10	0
39	4	2022	09_A	2	6	1	1	107	2	2	1	2	108	1	1	209	1	6	109	0	0	2	9	6	92	7	35	14	0	14	5	8	8	2	0	0	10	2	175	3	1	167	0	0	NA	NA	1	8	0
40	4	2022	10_A	1	6	1	1	12	2	2	1	2	15	1	1	180	1	5	118	2	38	3	18	0	0	2	10	4	1	3	7	4	0	2	0	0	2	2	180	3	4	116	1	12	NA	NA	1	22	2
41	4	2022	11_A	1	6	1	1	12	2	2	1	2	15	2	1	194	1	4	171	0	0	2	7	3	16	1	2	2	2	0	4	0	0	0	0	0	0	2	183	3	3	112	0	0	NA	NA	1	55	2
42	4	2022	12_A	1	3	1	1	64	2	2	2	2	67.5	1	1	153	1	4	85	3	35	0	0	0	0	5	52	6	0	6	13	9	0	2	0	0	2	2	186	3	4	163	0	0	NA	NA	2	10	0
43	4	2022	13_A	2	6	1	1	120	1	2	2	2	156	2	1	182	1	3	29	3	25	5	113	0	0	3	108	4	0	4	54	77	0	2	0	0	2	2	180	3	5	104	3	64	NA	NA	2	22	0
44	4	2022	14_A	1	6	1	1	130	1	2	1	2	132	2	1	220	1	3	39	1	114	4	37	0	0	5	35	4	6	-2	9	19	0	0	0	0	0	2	202	3	4	66	0	0	NA	NA	3	137	0
45	4	2022	15_A	1	6	1	1	52	1	2	1	1	54	1	1	199	1	5	75	2	40	1	4	3	38	4	33	18	0	18	3	3	8	2	0	0	10	2	195	3	1	13	2	77	NA	NA	0	0	5
46	4	2022	16_A	2	6	1	1	17	1	2	1	1	18	1	1	181	1	3	113	2	9	1	7	0	0	2	7	4	1	3	10	5	0	0	0	0	0	2	190	3	5	108	4	78	NA	NA	0	0	0
47	4	2022	17_A	2	6	1	1	52	1	2	1	1	54	1	1	198	1	6	97	0	0	3	33	6	40	1	11	8	0	8	2	11	0	2	0	0	2	2	188	3	4	50	0	0	NA	NA	0	0	3
48	4	2022	18_A	2	6	1	1	58.5	1	2	1	1	60	1	1	150	1	4	110	0	0	3	27	1	13	4	34	0	3	-3	180	6	0	2	0	0	2	2	206	3	3	54	0	0	NA	NA	2	56	0
49	4	2022	19_A	1	6	1	1	126	1	2	1	1	132	1	1	201	1	3	126	0	0	1	8	2	65	3	12	2	3	-1	13	5	0	0	0	1	-1	2	218	3	3	58	0	0	NA	NA	1	114	4
50	4	2022	20_A	1	3	1	1	1	2	1	2	2	36	1	1	171	1	3	126	0	0	2	45	0	0	6	19	8	2	6	4	5	0	0	0	0	0	2	180	3	2	169	0	0	NA	NA	0	0	0
51	4	2022	21_A	1	2	1	1	8	2	1	1	2	10	1	1	219	1	4	88	2	56	0	0	3	83	6	30	2	0	2	9	6	0	2	0	0	2	2	180	3	3	58	2	43	NA	NA	0	0	3
52	4	2022	22_A	1	2	1	1	13	2	2	1	2	16	1	1	184	1	3	64	2	62	2	4	3	54	3	24	2	0	2	122	17	4	0	0	0	4	2	189	3	4	142	1	34	NA	NA	1	3	2
53	4	2022	23_A	1	6	1	1	4	2	2	1	2	84	1	1	201	1	3	133	1	49	1	19	0	0	7	23	8	1	7	0	12	0	2	0	0	2	2	180	3	4	59	4	121	NA	NA	0	0	0
54	4	2022	24_A	1	6	1	1	4	2	2	1	2	78	1	1	210	1	2	128	2	73	1	7	0	0	7	31	6	0	6	125	5	0	2	0	0	2	2	223	3	4	112	4	92	NA	NA	1	10	1
55	4	2022	25_A	2	6	1	1	13	1	2	1	2	16	1	1	132	1	5	56	2	50	1	5	0	0	5	59	0	0	0	1	19	0	2	0	0	2	2	204	3	5	120	2	33	NA	NA	4	38	1
56	4	2022	26_A	1	6	1	1	12	1	2	1	2	16	1	1	192	1	4	28	0	0	0	0	0	0	2	184	8	0	8	3	175	0	2	0	0	2	2	188	3	4	60	1	47	NA	NA	3	77	0
57	4	2022	27_A	1	6	1	1	86.5	1	2	1	2	90	1	1	185	1	2	40	2	36	2	47	0	0	4	82	6	0	6	30	47	0	2	0	0	2	2	187	3	6	92	5	94	NA	NA	0	0	0
58	4	2022	28_A	2	6	1	1	86	1	2	2	2	92	1	1	170	1	0	0	1	89	0	0	2	19	3	69	6	0	6	0	69	0	2	0	0	2	2	199	3	3	39	1	11	NA	NA	3	72	0
59	4	2022	29_A	2	6	1	1	111	1	2	2	2	117	1	1	171	1	3	37	0	0	2	121	0	0	4	56	6	0	6	80	19	2	0	0	0	2	2	196	3	0	0	0	0	NA	NA	0	0	1
60	4	2022	30_A	2	6	1	1	17	1	2	2	2	19	1	1	205	1	3	29	3	176	0	0	0	0	1	5	4	0	4	0	5	4	0	0	0	4	2	223	3	3	176	3	25	NA	NA	0	0	0
61	5	2022	Bacchus	2	7	1	1	96	2	NA	1	NA	96	NA	1	187	1	6	70	0	0	7	56	5	17	5	6	10	0	10	6	2	0	0	0	0	0	2	206	3	2	20	0	0	0	0	3	44	2
62	5	2022	Bob	2	7	1	1	78	1	NA	2	NA	84	NA	1	199	1	6	31	0	0	8	43	11	57	5	33	6	0	6	86	2	24	0	0	0	24	2	177	3	1	3	0	0	0	0	8	91	6
63	5	2022	Charon	2	4	1	1	84	2	NA	1	NA	84	NA	1	182	1	2	10	0	0	2	74	0	0	7	76	0	0	0	180	0	2	2	0	0	4	2	199	3	1	3	0	0	0	0	4	41	0
64	5	2022	Domino	1	7	1	1	84	2	NA	1	NA	84	NA	1	184	1	4	55	0	0	0	0	0	0	13	69	22	3	19	0	2	2	0	0	0	2	2	184	3	5	49	0	0	0	0	1	14	0
65	5	2022	Elli	1	7	1	1	6	1	NA	2	NA	9	NA	1	199	1	0	0	0	0	1	199	0	0	0	0	0	0	0	180	0	0	0	0	0	0	2	196	3	1	5	0	0	0	0	2	191	0
66	5	2022	Emmi	1	3	1	1	72	2	NA	1	NA	84	NA	1	184	1	2	9	1	1	4	82	2	26	4	17	6	0	6	34	3	0	0	0	0	0	2	192	3	0	0	0	0	0	0	2	70	1
67	5	2022	Findus	2	7	1	1	72	2	NA	1	NA	72	NA	1	185	1	4	54	0	0	4	98	2	23	0	0	2	0	2	21	0	0	0	0	0	0	2	180	3	6	74	0	0	0	0	6	40	4
68	5	2022	Gustavo	2	7	1	1	60	1	NA	2	NA	84	NA	1	190	1	1	4	0	0	3	52	0	0	2	122	6	0	6	9	107	0	0	0	0	0	2	190	3	0	0	0	0	0	0	2	96	0
69	5	2022	Karlchen	2	7	1	1	32	1	NA	2	NA	36	NA	1	196	1	0	0	5	16	3	50	0	0	4	139	0	5	-5	180	0	0	0	0	0	0	2	186	3	0	0	0	0	0	0	2	180	0
70	5	2022	Kitty	1	7	1	1	72	1	NA	2	NA	108	NA	1	195	1	0	0	0	0	2	164	2	31	0	0	0	0	0	180	0	0	0	0	0	0	2	186	3	2	8	0	0	0	0	2	31	1
71	5	2022	Krüger	2	7	1	1	132	1	NA	1	NA	144	NA	1	201	1	0	0	0	0	2	113	0	0	2	74	4	0	4	6	25	0	4	0	0	4	2	185	3	0	0	0	0	0	0	1	151	0
72	5	2022	Lillie	1	7	1	1	18	1	NA	1	NA	21	NA	1	188	1	6	57	0	0	6	56	0	0	11	54	14	2	12	5	2	2	8	0	0	10	2	188	3	2	25	0	0	0	0	4	117	0
73	5	2022	Lucy	1	7	1	1	24	1	NA	2	NA	24	NA	1	180	1	1	71	0	0	3	26	4	62	5	30	12	0	12	13	5	0	0	0	0	0	2	183	3	3	52	0	0	0	0	3	9	7
74	5	2022	Lucy	1	3	1	1	18	2	NA	1	NA	30	NA	1	186	1	4	14	1	2	6	83	2	10	8	33	16	0	16	35	5	0	0	0	0	0	2	199	3	5	15	0	0	0	0	3	29	2
75	5	2022	Mausi	1	7	1	1	228	2	NA	1	NA	228	NA	1	179	1	6	41	0	0	4	31	5	37	8	39	22	0	22	66	8	46	0	0	0	46	2	198	3	4	29	1	13	1	13	5	28	2
76	5	2022	Merlin	2	7	1	1	120	1	NA	1	NA	120	NA	1	205	1	6	32	0	0	7	124	1	3	5	15	14	2	12	43	2	0	2	0	0	2	2	190	3	3	45	0	0	0	0	5	107	0
77	5	2022	Mikisch	2	7	1	1	216	2	NA	1	NA	216	NA	1	180	1	7	54	0	0	3	27	5	25	6	49	12	0	12	27	6	10	0	0	0	10	2	186	3	6	70	0	0	0	0	3	33	4
78	5	2022	Minka	2	7	1	1	36	1	NA	1	NA	36	NA	1	206	1	1	3	0	0	7	108	0	0	11	61	16	2	14	9	2	0	0	0	0	0	2	189	3	0	0	0	0	0	0	7	67	0
79	5	2022	Muka	1	4	1	1	12	2	NA	2	NA	16	NA	1	189	1	0	0	0	0	0	0	1	189	0	0	0	0	0	180	0	28	0	0	0	28	2	202	3	1	9	0	0	2	4	5	69	2
80	5	2022	Otto	2	7	1	1	132	1	NA	2	NA	132	NA	1	170	1	3	9	0	0	3	12	5	50	8	65	30	0	30	0	4	0	2	0	0	2	2	192	3	5	26	0	0	0	0	6	34	4
81	5	2022	Sissy	1	7	1	1	96	2	NA	1	NA	96	NA	1	188	1	6	80	0	0	5	50	3	13	2	5	10	2	8	37	0	0	0	0	0	0	2	187	3	4	31	0	0	0	0	3	111	0
82	5	2022	Whisper	1	7	1	1	60	2	NA	1	NA	66	NA	1	179	1	0	0	0	0	1	179	0	0	0	0	0	4	-4	180	0	0	0	0	0	0	2	176	3	0	0	0	0	0	0	1	176	0
83	6	2020	Amy	1	1	2	NA	0	NA	2	1	NA	24	NA	1	172.333	1	2.83333	37.6667	0	0	1.66667	29.1667	NA	NA	2.5	22.6667	9	1	8	43.3333	0.333333	0.666667	0	0	0	0.666667	2	151.25	2	0.75	9.625	0	0	NA	NA	2.125	43.25	NA
84	6	2020	Bella	1	1	2	NA	0	NA	2	1	NA	6	NA	1	163	1	0	0	0	0	1	40	NA	NA	0	0	0	0	0	120	0	0	0	0	0	0	2	263	2	2	16	0	0	NA	NA	0	0	NA
85	6	2020	Charlotte	1	1	2	NA	16.5	NA	2	1	NA	19	NA	1	NA	NA	NA	NA	NA	NA	NA	NA	NA	NA	NA	NA	NA	NA	#VALUE!	NA	NA	NA	NA	NA	NA	#VALUE!	2	389	2	1	19	0	0	NA	NA	1	38	NA
86	6	2020	Elfie	1	1	2	NA	0.5	NA	1	2	NA	4	NA	1	484	1	1	23	0	0	1	29.5	NA	NA	1	2	2	0.5	1.5	120	0	0	0	0.5	0	-1	2	389	2	2	9	0	0	NA	NA	2	31	NA
87	6	2020	Fancy	1	1	2	NA	3.5	NA	2	1	NA	9	NA	1	63.5	1	1.5	9	0	0	2	41	NA	NA	0	0	1	0.5	0.5	120	0	0	0	0	0	0	2	74.5	2	0	0	0	0	NA	NA	1	56.75	NA
88	6	2020	Filou	2	1	2	NA	0	NA	2	2	NA	36	NA	1	122.667	1	0	0	0	0	2	51	NA	NA	0.666667	1	1.33333	0.666667	0.666667	80.6667	0	0.666667	0.666667	0	0	4	2	389	2	0.5	3	0	0	NA	NA	1	40	NA
89	6	2020	Hannah	1	NA	2	NA	NA	NA	2	1	NA	NA	NA	1	NA	NA	NA	NA	NA	NA	NA	NA	NA	NA	NA	NA	NA	NA	#VALUE!	NA	NA	NA	NA	NA	NA	#VALUE!	2	NA	NA	NA	NA	NA	NA	NA	NA	NA	NA	NA
90	6	2020	Hänschen	2	NA	2	NA	NA	NA	2	1	NA	NA	NA	1	73.5	1	2	46	0	0	1	8.5	NA	NA	0	0	2	1	1	120	0	0	0	0	0	0	2	NA	NA	NA	NA	NA	NA	NA	NA	NA	NA	NA
91	6	2020	Jordy	2	1	2	NA	0	NA	2	1	NA	4.5	NA	1	93	1	0	0	0	0	0.5	13	NA	NA	2.5	37	7	0	7	2	2.5	2	1	0	0	6	2	82.25	2	1	8	0	0	NA	NA	1.75	26	NA
92	6	2020	Kira	1	1	2	NA	0.5	NA	2	1	NA	48	NA	1	73.5	1	1	33	0	0	0.5	3.5	NA	NA	1.5	19.5	4	0.5	3.5	61.5	0	0	1	0	0	2	2	83.5	2	0.5	6.25	0	0	NA	NA	2	20.5	NA
93	6	2020	Lotta	1	1	2	NA	2.5	NA	2	1	NA	36	NA	1	151.571	1	1.42857	18.2857	0.285714	3.14286	2.42857	43.4286	NA	NA	1.71429	12.7143	6	0.714286	5.28571	36.1429	2.57143	0.857143	0.285714	0	1	7	2	141.625	2	1.25	6.125	0.125	0.25	NA	NA	2	41	NA
94	6	2020	Mara	1	1	2	NA	2	NA	2	1	NA	6	NA	1	113	1	1.2	8.8	0.8	9.2	1.4	57.8	NA	NA	2	10	4.4	0.4	4	27.4	2.4	0	0.4	0	0	2	2	95	2	0.8	5	0.2	1	NA	NA	1.8	68.2	NA
95	6	2020	Max	2	1	2	NA	19	NA	2	1	NA	36	NA	1	212	1	2.25	42.25	0.25	4	2.75	83.75	NA	NA	0.75	4.25	8.5	2.75	5.75	62.5	0	0	0	0	0	0	2	207	2	1.71429	33.4286	0.571429	10.7143	NA	NA	2.71429	61.5714	NA
96	6	2020	Maxima	1	1	2	NA	42.5	NA	2	1	NA	72	NA	1	147.8	1	1.2	9.2	0	0	3.2	77.6	NA	NA	3.6	33.8	7.2	1.4	5.8	28.6	0	1.2	1.2	0	0	12	2	155.125	2	1.875	35	0.375	3	NA	NA	7.5	135.375	NA
97	6	2020	Nele	1	NA	2	NA	NA	NA	2	1	NA	NA	NA	1	63	NA	5	50	0	0	8	105	NA	NA	5	30	4	3	1	4	4	0	2	0	0	2	2	NA	NA	NA	NA	NA	NA	NA	NA	NA	NA	NA
98	6	2020	Nino	1	1	2	NA	1.5	NA	2	1	NA	4	NA	1	208.4	1	3.6	63.8	0.2	0.6	1	35.6	NA	NA	5	35	13.2	0.4	12.8	50.6	0.6	0	1.6	0	0	8	2	141.143	2	2.42857	41.1429	0	0	NA	NA	3.85714	55.2857	NA
99	6	2020	Odina	2	1	2	NA	2	NA	2	1	NA	4	NA	1	169.167	1	2.16667	16.1667	0.166667	3	3.33333	127	NA	NA	5.5	47.6667	8.33333	2.33333	6	48	0.333333	0.666667	1.33333	0	0	12	2	155	2	2.33333	28.1111	0.777778	4.22222	NA	NA	3.55556	89	NA
100	6	2020	Olivia	1	1	2	NA	16.5	NA	2	1	NA	19	NA	1	440.375	1	2.625	34	0.125	0.5	5.5	103.75	NA	NA	6.25	54.375	12	2	10	27	0.25	1	1	0	0	16	2	168.222	2	4	56	0	0	NA	NA	6.88889	213.333	NA
101	6	2020	Oxana	1	1	2	NA	16.5	NA	2	1	NA	19	NA	1	184.429	1	0.857143	7.85714	3.85714	72.2857	5.85714	165.714	NA	NA	1.28571	11	2.28571	3.57143	-1.28571	88.2857	0	0	0.857143	0	0	6	2	188.333	2	1.22222	12.6667	3.11111	107.667	NA	NA	3.55556	158.889	NA
[truncated: 99 more columns]
